# Supplementary material for: Imaging intact human organs locally resolving cellular structures using hierarchical phase-contrast tomography
Source: Nat Methods. Author manuscript; Available in PMC 2021 Dec 14. (PMC8648561; doi:10.1038/s41592-021-01317-x)
Supplement: Source_data_Figure_1 [file EMS136100-supplement-Source_data_Figure_1.xlsx]

## Sheet: lateral_resolution
ROI	Mean	std	SNR
28mm-s1	177.511	38.841	5.15002			Dist	28	21	14	7	0
28mm-B1	59.9	22.837					5.15002	4.21587	6.22345	4.316	5.95003
28mm-s2	193.024	42.518	5.27159				5.27159	5.71905	3.90598	7.30492	5.38113
28mm-B2	69.015	23.524					5.87248	4.16119	4.10963	4.85365	8.06077
28mm-s3	197.08	42.756	5.87248			Mean	5.43136	4.6987	4.74636	5.49152	6.46398
28mm-B3	48.982	25.219				Std lower	5.04454	5.58277	6.02961	7.08482	7.87579
						Std higher	5.74259	5.49	5.18475	6.76327	7.81199
21mm-S1	185.639	39.799	4.21587
21mm-B1	75.491	26.127
21mm-S2	213.654	39.939	5.71905
21mm-B2	58.359	27.154
21mm-S3	193.017	52.356	4.16119
21mm-B3	51.965	33.897
14mm-S1	174.354	55.983	6.22345
14mm-B1	31.115	23.016
14mm-S2	159.578	40.537	3.90598
14mm-B2	60.452	25.378
14mm-S3	174.48	48.068	4.10963
14mm-B3	54.15	29.28
7mm-S1	187.578	49.243	4.316
7mm-B1	56.061	30.472
7mm-S2	194.884	53.112	7.30492
7mm-B2	26.973	22.986
7mm-S3	181.801	42.731	4.85365
7mm-B3	44.006	28.39
0mm-S1	195.196	48.232	5.95003
0mm-B1	33.968	27.097
0mm-S2	196.922	44.064	5.38113
0mm-B2	53.504	26.652
0mm-S3	193.381	42.276	8.06077
0mm-B3	17.769	21.786

## Sheet: SSIM
'col1-col1','col2-col2','col1-col2','col2-col1'
0.829454	0.817252	0.837396	0.862577
0.839513	0.840833	0.875987	0.801362
0.862384	0.848393	0.863362	0.839565
0.805617	0.840336	0.86016	0.80729
0.815345	0.84242	0.856696	0.904741
0.829943	0.952232	0.822132	0.84639
0.829569	0.840338	0.842185	0.804764
0.841225	0.80938	0.870308	0.860944
0.837309	0.849468	0.829743	0.831051
0.859624	0.836378	0.84241	0.790599
0.837441	0.833131	0.847025	0.831471
0.844448	0.817926	0.836104	0.879162
0.837454	0.885849	0.816241	0.883986
0.851668	0.842725	0.987197	0.85323
0.846408	0.841087	0.917116	0.848525
0.83208	0.828881	0.837671	0.861014
0.888257	0.82967	0.8155	0.864238
0.857953	0.827241	0.850164	0.778479
0.839433	0.863336	0.924583	0.78646
0.835347	0.8177	0.816356	0.861025
0.84281	0.809675	0.831203	0.797514
0.843109	0.86752	0.826212	0.928885
0.821139	0.834982	0.805885	0.784938
0.851402	0.834484	0.832363	0.922666
0.830868	0.898093	0.835875	0.848703
0.835686	0.826838	0.845921	0.849878
0.82683	0.832262	0.856952	0.850748
0.938899	0.863228	0.878766	0.836102
0.809751	0.844813	0.842913	0.841504
0.885518	0.830765	0.85024	0.824742
0.819665	0.830808	0.840734	0.835524
0.832473	0.832713	0.836975	0.822741
0.840529	0.845686	0.831304	0.868921
0.837076	0.838219	0.846962	0.844653
0.845322	0.818162	0.764341	0.832138
0.844847	0.824478	0.820108	0.852039
0.848602	0.856844	0.828252	0.794179
0.844613	0.821526	0.841308	0.834839
0.83331	0.843444	0.827784	0.83179
0.836807	0.834044	0.829736	0.861146
0.819806	0.830619	0.852081	0.839024
0.834614	0.849681	0.848241	0.845964
0.84327	0.876595	0.835973	0.841162
0.830182	0.824625	0.839282	0.833333
0.843738	0.855625	0.861937	0.831759
0.84444	0.815614	0.835509	0.796776
0.849226	0.820792	0.805092	0.808578
0.837598	0.85219	0.837542	0.836175
0.936552	0.826842	0.835983	0.804882
0.833504	0.837015	0.862317	0.847808
0.836908	0.824119	0.879371	0.819747
0.852262	0.825391	0.785544	0.864357
0.845401	0.801862	0.84208	0.821284
0.82778	0.857564	0.799042	0.818408
0.833533	0.824297	0.851103	0.836869
0.791589	0.875942	0.864282	0.851852
0.829499	0.846991	0.831157	0.837791
0.830655	0.836302	0.847305	0.832559
0.825808	0.846056	0.820984	0.913565
0.824272	0.826483	0.82994	0.867201
0.84535	0.820991	0.881418	0.878614
0.850207	0.806674	0.813569	0.79654
0.813408	0.868528	0.814827	0.844178
0.859282	0.844923	0.821042	0.804881
0.818917	0.810564	0.867617	0.79691
0.81986	0.840039	0.83567	0.862351
0.842161	0.860013	0.819007	0.86696
0.837493	0.840036	0.833392	0.83734
0.829687	0.844508	0.795161	0.839047
0.841742	0.848258	0.866636	0.843782
0.835023	0.842557	0.825031	0.83861
0.842933	0.86685	0.808108	0.847196
0.843656	0.840698	0.809902	0.853314
0.852613	0.834017	0.835944	0.846076
0.838931	0.831276	0.826442	0.845556
0.848809	0.823076	0.851895	0.844621
0.827931	0.828283	0.839678	0.840031
0.841056	0.863262	0.829255	0.843139
0.867918	0.830841	0.858536	0.823137
0.847718	0.839171	0.84581	0.852413
0.831394	0.827666	0.828678	0.842841
0.872764	0.828515	0.847352	0.828753
0.837665	0.836922	0.821573	0.816992
0.827123	0.829061	0.898927	0.848776
0.832289	0.848288	0.842917	0.870126
0.813343	0.840542	0.84406	0.830584
0.875503	0.834946	0.874461	0.843678
0.832447	0.834214	0.84008	0.832137
0.848758	0.819254	0.831855	0.844553
0.803703	0.843684	0.864074	0.846181
0.852778	0.853814	0.824114	0.831812
0.809875	0.820589	0.844291	0.887709
0.853911	0.846578	0.863424	0.831251
0.836899	0.923902	0.951508	0.841088
0.80025	0.835969	0.844108	0.846008
0.913184	0.849795	0.920164	0.848608
0.850942	0.861045	0.848773	0.820874
0.826992	0.864522	0.850827	0.821776
0.844574	0.837112	0.787237	0.859852
0.83027	0.838095	0.838587	0.828829
0.850946	0.837275	0.829424	0.836075
0.85432	0.820835	0.888016	0.844383
0.838567	0.845253	0.831545	0.826603
0.832753	0.79469	0.850573	0.960668
0.85659	0.822663	0.861977	0.832426
0.837826	0.853346	0.836371	0.840692
0.826078	0.815197	0.823958	0.87153
0.865652	0.862701	0.826159	0.868675
0.869605	0.836459	0.850916	0.83755
0.871528	0.827413	0.836247	0.846491
0.855603	0.839389	0.836147	0.835048
0.845593	0.83334	0.89497	0.821218
0.847337	0.841453	0.863008	0.847948
0.84318	0.840967	0.827042	0.825094
0.880678	0.840879	0.837	0.815597
0.814108	0.95685	0.843493	0.849736
0.856995	0.845455	0.844915	0.824347
0.922853	0.825709	0.822814	0.860729
0.835659	0.96209	0.822784	0.835631
0.839901	0.827532	0.822333	0.836331
0.82635	0.916449	0.832862	0.883527
0.83527	0.839392	0.81151	0.84974
0.829724	0.844667	0.829757	0.831224
0.843236	0.862899	0.849964	0.849055
0.806041	0.833024	0.879507	0.8385
0.829557	0.823268	0.823513	0.87978
0.799645	0.83828	0.868109	0.830823
0.852348	0.835399	0.829587	0.870821
0.831652	0.836168	0.857386	0.838185
0.814142	0.869095	0.869804	0.822302
0.865318	0.834937	0.837173	0.84994
0.845759	0.89215	0.836414	0.876874
0.817449	0.824068	0.84068	0.866826
0.829558	0.834692	0.826152	0.813866
0.841497	0.856013	0.856763	0.832265
0.794603	0.859906	0.806589	0.845814
0.827069	0.805656	0.870458	0.820956
0.943171	0.848521	0.864451	0.827063
0.817678	0.855551	0.845763	0.848644
0.845804	0.838202	0.861297	0.843259
0.826672	0.839646	0.838554	0.841648
0.863425	0.829255	0.840577	0.857372
0.871481	0.840239	0.823371	0.835743
0.88246	0.822025	0.827128	0.847992
0.85348	0.81826	0.829919	0.830438
0.841988	0.851401	0.843456	0.836434
0.821701	0.852411	0.963032	0.866676
0.828651	0.847805	0.835153	0.829723
0.888302	0.835151	0.854623	0.84109
0.841873	0.848729	0.833458	0.854331
0.843904	0.829441	0.827798	0.837454
0.80198	0.875677	0.841576	0.841232
0.833377	0.836888	0.854053	0.826298
0.816593	0.833464	0.971224	0.83901
0.840581	0.828474	0.788031	0.835508
0.824087	0.825375	0.814455	0.854658
0.791083	0.830922	0.79551	0.8415
0.857938	0.844876	0.849588	0.843367
0.840965	0.867553	0.881982	0.88067
0.924426	0.844458	0.829798	0.815625
0.832863	0.837316	0.829199	0.80443
0.881051	0.823785	0.84761	0.817656
0.861595	0.845005	0.813733	0.796796
0.828811	0.863999	0.868274	0.858393
0.8181	0.848159	0.848207	0.852567
0.818971	0.860677	0.830432	0.86642
0.85313	0.836721	0.830224	0.820953
0.867167	0.86573	0.829636	0.832843
0.81984	0.847632	0.849727	0.836511
0.835929	0.896893	0.868347	0.842956
0.858851	0.837534	0.820677	0.84379
0.850694	0.850695	0.839557	0.845638
0.796026	0.834702	0.80871	0.843765
0.835585	0.82257	0.833497	0.871241
0.845547	0.829161	0.903591	0.83026
0.83858	0.815631	0.830926	0.854331
0.865215	0.84141	0.845839	0.858168
0.835974	0.871303	0.829069	0.893635
0.865095	0.812651	0.845026	0.834834
0.84849	0.84939	0.832172	0.825247
0.848713	0.845291	0.84651	0.847354
0.831997	0.826666	0.834141	0.848693
0.875762	0.841838	0.837664	0.832575
0.829101	0.867178	0.798382	0.821319
0.836979	0.86984	0.870862	0.814491
0.826017	0.829393	0.840534	0.865744
0.855481	0.939328	0.825919	0.853042
0.836824	0.864309	0.841249	0.852063
0.83837	0.835101	0.847556	0.833969
0.837431	0.883127	0.831984	0.851127
0.819391	0.824584	0.859074	0.867161
0.842193	0.945276	0.809875	0.835726
0.819826	0.84442	0.830215	0.859829
0.84755	0.836879	0.875688	0.850979
0.8452	0.836691	0.833261	0.817426
0.841213	0.838542	0.848311	0.833174
0.843385	0.819263	0.813002	0.848255
0.828555	0.834726	0.847557	0.813893
0.860705	0.838098	0.832435	0.849968
0.82861	0.837945	0.900328	0.843926
