# Supplementary material for: Imaging intact human organs locally resolving cellular structures using hierarchical phase-contrast tomography
Source: Nat Methods. Author manuscript; Available in PMC 2021 Dec 14. (PMC8648561; doi:10.1038/s41592-021-01317-x)
Supplement: Source_data_Figure_3 [file EMS136100-supplement-Source_data_Figure_3.xlsx]

## Sheet: Glomeruli 1.3um
vitural_biopsy_1_1.3um_images		cap1	3281.64	1843.34	4247.9	radius um	203.6	length um	9813.76	volume um3	1278000000
		cap2	2154.04	2833.98	13945.3
Glomeruli	x_mid (um)	y_mid (um)	z_max (slices)	z_min (slices)	z_mid (um)	volume (um3)	Surface Area (um2)	Sphericity	Euler No.
1	2288	2548	4871	4713	12459.2	6.42002e+06	205014	0.541	2.5
2	2132	2839.2	4778	4709	12333.1	4.25142e+06	163693	0.466	1
3	2288	2724.8	4715	4634	12153.7	4.03195e+06	138929	0.686	4
4	2168.4	2678	4604	4503	11839.1	5.71714e+06	187897	0.557	1
5	2584.4	2501.2	4519	4435	11640.2	6.14531e+06	218714	0.408	2
6	2501.2	2675.4	4471	4402	11534.9	3.27977e+06	117988	0.741	1
7	2438.8	2514.2	4423	4323	11369.8	6.17158e+06	184722	0.683	1
8	2529.8	2722.2	4383	4304	11293.1	4.68054e+06	154688	0.669	1
9	2535	2719.6	4264	4188	10987.6	3.88507e+06	152706	0.479	1.5
10	2472.6	2529.8	4226	4124	10855	4.91265e+06	172256	0.534	2
11	2802.8	2571.4	4273	4161	10964.2	5.1214e+06	166330	0.645	1
12	2679.3	2236	4162	4071	10702.9	5.95477e+06	189395	0.59	1.5
					Mean	5.04764e+06	171028	0.58325
					Stddeviation	996812	25961.7	0.0948003

## Sheet: Glomeruli no. 6um data
6um virtual biopsy
cap1 (x,y,z)	7216.72	4485.8	-30958.1
cap2 (x,y,z)	3453.33	11410.7	9084.97
radius um	1300
length um	40811.3
volume of cylinder um3	2.16589e+11
volume of parenchyma in cylinder	1.40407e+11
no. of gloms	853
total vol of parencyma (imageJ 25um)	397210155	5.01294e+13	5.01294e+13
vol parenchyma 6um	5875211121	1.04083e+13
parenchyma plus cyliner 6um	5918214294	1.04845e+13
renal pelvis in cylinder 6um	43003173	7.61827e+10
total no of glom	304547
