# Supplementary material for: Imaging intact human organs locally resolving cellular structures using hierarchical phase-contrast tomography
Source: Nat Methods. Author manuscript; Available in PMC 2021 Dec 14. (PMC8648561; doi:10.1038/s41592-021-01317-x)
Supplement: Source_data_Figure_4_Dvi-Dvii [file EMS136100-supplement-Source_data_Figure_4_Dvi_Dvii.xlsx]

## Sheet: BoneJ_analysis_output
	connectivity D (pixels -3)	SA:V ratio	tb.Sp mean (septal thickness)	Mean dist to Air (um)
ROI_dist1_COVID_S	4.42e-07	0.634425	111.569	7.22571
ROI_dist2_COVID_S	5.16e-07	0.638401	125.51	6.95487
ROI_dist3_COVID_S	4.72e-07	0.693172	65.7034	3.69344
ROI_dist4_COVID_S	4.64e-07	0.649285	92.8736	5.30332
ROI_dist5_COVID_S	5.71e-07	0.529239	123.154	8.42828
ROI_dist6_COVID_S	5.1e-07	0.587259	91.677	6.5774
ROI_consolidated_COVID_dist1	2.56e-06	0.217314	243.934	22.5377
ROI_consolidated_COVID_dist2	3.07e-06	0.183568	329.495	30.9444
ROI_consolidated_COVID_dist3	3.09e-06	0.219799	266.223	24.6895
ROI_consolidated_COVID_dist4	3.96e-06	0.325199	273.432	17.141
ROI_consolidated_COVID_dist5	1.63e-06	0.27755	251.8	20.3798
ROI_consolidated_COVID_dist6	2.04e-06	0.28772	216.595	19.8252
ROI2_control	4.02e-06	0.896837	26.0662	0.718825
ROI3_control	2.01e-06	0.875395	25.4829	0.862285
ROI4_control	8.14e-07	0.845646	38.0485	1.35025
ROI5_control	5.65e-07	0.866325	30.3895	1.04431
ROI6_control	1.63e-06	0.868153	27.9628	0.96851
ROI_1-control	3.14e-06	0.889289	24.3611	0.745517
