# Supplementary material for: Imaging intact human organs locally resolving cellular structures using hierarchical phase-contrast tomography
Source: Nat Methods. Author manuscript; Available in PMC 2021 Dec 14. (PMC8648561; doi:10.1038/s41592-021-01317-x)
Supplement: Source_Figure_4_Dix [file EMS136100-supplement-Source_Figure_4_Dix.xlsx]

## Sheet: Covid-Consolidated
id	bin_start	count
0	8.88	1391977
1	10.675	98453
2	12.469	501935
3	14.264	181013
4	16.058	629906
5	17.853	112564
6	19.647	530432
7	21.442	203682
8	23.237	44738
9	25.031	362529
10	26.826	143844
11	28.62	85715
12	30.415	130585
13	32.209	128264
14	34.004	47040
15	35.798	147906
16	37.593	117191
17	39.388	113194
18	41.182	39025
19	42.977	98490
20	44.771	125667
21	46.566	81447
22	48.36	42817
23	50.155	95507
24	51.95	56269
25	53.744	70117
26	55.539	82083
27	57.333	45667
28	59.128	48137
29	60.922	38130
30	62.717	72039
31	64.511	60448
32	66.306	38363
33	68.101	53319
34	69.895	59713
35	71.69	37442
36	73.484	27452
37	75.279	51695
38	77.073	34734
39	78.868	32464
40	80.663	45370
41	82.457	34258
42	84.252	10002
43	86.046	26753
44	87.841	48814
45	89.635	30803
46	91.43	33815
47	93.225	15935
48	95.019	35678
49	96.814	25235
50	98.608	32677
51	100.403	29352
52	102.197	28483
53	103.992	26126
54	105.786	27313
55	107.581	30000
56	109.376	29894
57	111.17	21622
58	112.965	31381
59	114.759	30971
60	116.554	30991
61	118.348	50091
62	120.143	34880
63	121.938	30807
64	123.732	27991
65	125.527	16283
66	127.321	22202
67	129.116	13236
68	130.91	19726
69	132.705	32349
70	134.5	21150
71	136.294	13835
72	138.089	20284
73	139.883	17594
74	141.678	23334
75	143.472	29207
76	145.267	30882
77	147.061	26365
78	148.856	13428
79	150.651	40288
80	152.445	44089
81	154.24	22138
82	156.034	33770
83	157.829	23554
84	159.623	28849
85	161.418	32525
86	163.213	56041
87	165.007	33707
88	166.802	23121
89	168.596	24532
90	170.391	28231
91	172.185	21642
92	173.98	41791
93	175.774	19425
94	177.569	36614
95	179.364	24627
96	181.158	21216
97	182.953	60946
98	184.747	27303
99	186.542	21587
100	188.336	32427
101	190.131	29559
102	191.926	27721
103	193.72	29330
104	195.515	42862
105	197.309	38235
106	199.104	74629
107	200.898	34968
108	202.693	26601
109	204.488	33658
110	206.282	145469
111	208.077	21495
112	209.871	21397
113	211.666	23106
114	213.46	40125
115	215.255	28475
116	217.049	24365
117	218.844	50655
118	220.639	66227
119	222.433	28557
120	224.228	23932
121	226.022	33120
122	227.817	27457
123	229.611	41613
124	231.406	30190
125	233.201	29182
126	234.995	34062
127	236.79	26145
128	238.584	41112
129	240.379	39439
130	242.173	78358
131	243.968	90425
132	245.763	35940
133	247.557	34051
134	249.352	39003
135	251.146	46496
136	252.941	34070
137	254.735	46857
138	256.53	116351
139	258.324	41421
140	260.119	37819
141	261.914	144977
142	263.708	38278
143	265.503	44192
144	267.297	33913
145	269.092	44094
146	270.886	47526
147	272.681	117847
148	274.476	45596
149	276.27	53945
150	278.065	81592
151	279.859	56223
152	281.654	62447
153	283.448	58468
154	285.243	68333
155	287.037	56167
156	288.832	77950
157	290.627	132711
158	292.421	145683
159	294.216	65844
160	296.01	67396
161	297.805	241253
162	299.599	91351
163	301.394	81514
164	303.189	162439
165	304.983	148697
166	306.778	70766
167	308.572	83916
168	310.367	172473
169	312.161	106338
170	313.956	284088
171	315.751	63978
172	317.545	75826
173	319.34	216687
174	321.134	95819
175	322.929	95681
176	324.723	83298
177	326.518	83943
178	328.312	292075
179	330.107	84826
180	331.902	89198
181	333.696	379684
182	335.491	53990
183	337.285	116033
184	339.08	62977
185	340.874	75023
186	342.669	61281
187	344.464	307927
188	346.258	140996
189	348.053	547256
190	349.847	269090
191	351.642	52555
192	353.436	48317
193	355.231	57356
194	357.026	54868
195	358.82	63377
196	360.615	63205
197	362.409	125813
198	364.204	423061
199	365.998	89704
200	367.793	53717
201	369.587	86486
202	371.382	231874
203	373.177	68868
204	374.971	343821
205	376.766	97616
206	378.56	220235
207	380.355	1144180
208	382.149	63559
209	383.944	85256
210	385.739	145119
211	387.533	431223
212	389.328	58649
213	391.122	42977
214	392.917	408255
215	394.711	42292
216	396.506	101634
217	398.3	106253
218	400.095	38687
219	401.89	382686
220	403.684	36691
221	405.479	23368
222	407.273	34626
223	409.068	118453
224	410.862	876253
225	412.657	16633
226	414.452	14032
227	416.246	19682
228	418.041	6078
229	419.835	13952
230	421.63	28829
231	423.424	14074
232	425.219	415555
233	427.014	20588
234	428.808	274007
235	430.603	2830
236	432.397	5146
237	434.192	5095
238	435.986	6359
239	437.781	2737
240	439.575	7063
241	441.37	6968
242	443.165	13517
243	444.959	8437
244	446.754	6466
245	448.548	4800
246	450.343	14645
247	452.137	6992
248	453.932	20388
249	455.727	5861
250	457.521	13269
251	459.316	12019
252	461.11	5014
253	462.905	23975
254	464.699	22743
255	466.494	628182

## Sheet: Control
id	bin_start	count
0	9.8	113324
1	12.112	86557
2	14.423	14776
3	16.735	34787
4	19.046	85280
5	21.358	181482
6	23.669	94399
7	25.981	94519
8	28.293	168388
9	30.604	153703
10	32.916	59813
11	35.227	214704
12	37.539	75541
13	39.85	259063
14	42.162	129326
15	44.474	151246
16	46.785	175816
17	49.097	217124
18	51.408	238916
19	53.72	71994
20	56.032	253441
21	58.343	229322
22	60.655	261538
23	62.966	152639
24	65.278	183498
25	67.589	288737
26	69.901	328043
27	72.213	142001
28	74.524	241345
29	76.836	304297
30	79.147	323451
31	81.459	185170
32	83.77	362764
33	86.082	245191
34	88.394	264118
35	90.705	455475
36	93.017	210340
37	95.328	292253
38	97.64	333929
39	99.951	285907
40	102.263	329445
41	104.575	362003
42	106.886	278686
43	109.198	433804
44	111.509	393581
45	113.821	313404
46	116.133	423613
47	118.444	321843
48	120.756	405976
49	123.067	396602
50	125.379	378438
51	127.69	499079
52	130.002	480008
53	132.314	318148
54	134.625	479680
55	136.937	388271
56	139.248	447238
57	141.56	424762
58	143.871	571297
59	146.183	467909
60	148.495	488341
61	150.806	461428
62	153.118	579057
63	155.429	480284
64	157.741	513982
65	160.052	445077
66	162.364	451079
67	164.676	521084
68	166.987	546462
69	169.299	554758
70	171.61	509884
71	173.922	507484
72	176.234	536758
73	178.545	464937
74	180.857	586102
75	183.168	460556
76	185.48	516665
77	187.791	600123
78	190.103	430239
79	192.415	770665
80	194.726	513839
81	197.038	555466
82	199.349	455700
83	201.661	678791
84	203.972	608820
85	206.284	500503
86	208.596	638865
87	210.907	534356
88	213.219	445015
89	215.53	538849
90	217.842	286998
91	220.153	495235
92	222.465	644646
93	224.777	353294
94	227.088	570816
95	229.4	427888
96	231.711	452959
97	234.023	468107
98	236.335	518565
99	238.646	349583
100	240.958	788912
101	243.269	511435
102	245.581	462993
103	247.892	484728
104	250.204	423528
105	252.516	434712
106	254.827	399081
107	257.139	414343
108	259.45	458183
109	261.762	697926
110	264.073	585546
111	266.385	412811
112	268.697	364120
113	271.008	705598
114	273.32	704091
115	275.631	567902
116	277.943	384565
117	280.254	494286
118	282.566	825196
119	284.878	582140
120	287.189	767540
121	289.501	569775			954935
122	291.812	627712
123	294.124	725252
124	296.435	859735
125	298.747	496665
126	301.059	580937
127	303.37	575926
128	305.682	723789
129	307.993	286718
130	310.305	281112
131	312.617	385302
132	314.928	380048
133	317.24	317948
134	319.551	594388
135	321.863	450031
136	324.174	492662
137	326.486	259906
138	328.798	671193
139	331.109	581465
140	333.421	590624
141	335.732	391715
142	338.044	673018
143	340.355	456408
144	342.667	375349
145	344.979	525425
146	347.29	740536
147	349.602	368023
148	351.913	954935
149	354.225	193696
150	356.536	160386
151	358.848	314147
152	361.16	203562
153	363.471	713769
154	365.783	534196
155	368.094	301139
156	370.406	366556
157	372.718	320389
158	375.029	614829
159	377.341	767957
160	379.652	197070
161	381.964	235461
162	384.275	637150
163	386.587	596514
164	388.899	158405
165	391.21	549996
166	393.522	161749
167	395.833	450829
168	398.145	699575
169	400.456	501276
170	402.768	626483
171	405.08	434547
172	407.391	202149
173	409.703	476724
174	412.014	114663
175	414.326	411772
176	416.637	130589
177	418.949	191309
178	421.261	241352
179	423.572	805174
180	425.884	868620
181	428.195	561976
182	430.507	407437
183	432.819	45644
184	435.13	41062
185	437.442	37588
186	439.753	46697
187	442.065	331740
188	444.376	38342
189	446.688	533998
190	449	30728
191	451.311	144340
192	453.623	26861
193	455.934	28431
194	458.246	25643
195	460.557	31879
196	462.869	38625
197	465.181	42056
198	467.492	36888
199	469.804	31324
200	472.115	279037
201	474.427	37243
202	476.738	29307
203	479.05	34061
204	481.362	29730
205	483.673	167123
206	485.985	308726
207	488.296	40230
208	490.608	38322
209	492.92	849589
210	495.231	147623
211	497.543	13251
212	499.854	16308
213	502.166	5239
214	504.477	12172
215	506.789	9713
216	509.101	6947
217	511.412	9978
218	513.724	7653
219	516.035	8883
220	518.347	10457
221	520.658	6364
222	522.97	9739
223	525.282	11526
224	527.593	269119
225	529.905	9455
226	532.216	19907
227	534.528	4494
228	536.839	15840
229	539.151	165932
230	541.463	18865
231	543.774	17485
232	546.086	7942
233	548.397	12925
234	550.709	7032
235	553.02	11044
236	555.332	5965
237	557.644	5970
238	559.955	14865
239	562.267	6302
240	564.578	6134
241	566.89	7971
242	569.202	11184
243	571.513	16025
244	573.825	226352
245	576.136	3234
246	578.448	1223
247	580.759	26398
248	583.071	3674
249	585.383	176824
250	587.694	6678
251	590.006	14463
252	592.317	8629
253	594.629	7711
254	596.94	12112
255	599.252	406558

## Sheet: COVID-spared
id	bin_start	count
0	9.8	588690
1	11.771	18024
2	13.743	150916
3	15.714	48690
4	17.686	269802
5	19.657	44656
6	21.628	273584
7	23.6	122414
8	25.571	39013
9	27.543	256528
10	29.514	140434
11	31.485	90882
12	33.457	137609
13	35.428	164363
14	37.4	64133
15	39.371	196446
16	41.342	170277
17	43.314	185287
18	45.285	81480
19	47.256	158446
20	49.228	246403
21	51.199	197738
22	53.171	111330
23	55.142	144784
24	57.113	246919
25	59.085	194562
26	61.056	269464
27	63.028	135983
28	64.999	242939
29	66.97	152092
30	68.942	286780
31	70.913	283166
32	72.885	188569
33	74.856	253334
34	76.827	194345
35	78.799	378942
36	80.77	292891
37	82.742	334847
38	84.713	307050
39	86.684	232550
40	88.656	350273
41	90.627	439586
42	92.599	297178
43	94.57	254044
44	96.541	557564
45	98.513	289508
46	100.484	316795
47	102.455	318395
48	104.427	393416
49	106.398	377696
50	108.37	432008
51	110.341	414729
52	112.312	301433
53	114.284	403932
54	116.255	350138
55	118.227	616774
56	120.198	475007
57	122.169	207270
58	124.141	568680
59	126.112	439837
60	128.084	510452
61	130.055	453386
62	132.026	488443
63	133.998	312819
64	135.969	695108
65	137.941	396267
66	139.912	707889
67	141.883	340933
68	143.855	535545
69	145.826	557949
70	147.798	554361
71	149.769	441994
72	151.74	712734
73	153.712	377427
74	155.683	423601
75	157.654	556433
76	159.626	631438
77	161.597	676117
78	163.569	483504
79	165.54	494001
80	167.511	579964
81	169.483	437011
82	171.454	374783
83	173.426	409106
84	175.397	556593
85	177.368	523682
86	179.34	617978
87	181.311	364272
88	183.283	554623
89	185.254	375958
90	187.225	616835
91	189.197	521581
92	191.168	445087
93	193.14	454294
94	195.111	333041
95	197.082	380016
96	199.054	309388
97	201.025	419953
98	202.997	405539
99	204.968	378109
100	206.939	494146
101	208.911	426025
102	210.882	235871
103	212.854	179181
104	214.825	444667
105	216.796	480397
106	218.768	402791
107	220.739	376608
108	222.71	391344
109	224.682	494104
110	226.653	317194
111	228.625	465116
112	230.596	384663
113	232.567	384048
114	234.539	396094
115	236.51	390026
116	238.482	348506
117	240.453	295843
118	242.424	500124
119	244.396	330938
120	246.367	583348
121	248.339	433576
122	250.31	352492
123	252.281	307745
124	254.253	457110
125	256.224	578894
126	258.196	160426
127	260.167	555967
128	262.138	260014
129	264.11	460527
130	266.081	246415
131	268.053	194726
132	270.024	369894
133	271.995	254662
134	273.967	383324
135	275.938	148345
136	277.909	214175
137	279.881	450054
138	281.852	168119
139	283.824	273347
140	285.795	105266
141	287.766	138631
142	289.738	435192
143	291.709	108320
144	293.681	490131
145	295.652	246431
146	297.623	293415
147	299.595	203228
148	301.566	68753
149	303.538	137621
150	305.509	380030
151	307.48	199454
152	309.452	168967
153	311.423	40369
154	313.395	154715
155	315.366	314276
156	317.337	37408
157	319.309	44550
158	321.28	21594
159	323.252	108665
160	325.223	116429
161	327.194	118994
162	329.166	75941
163	331.137	41607
164	333.109	96459
165	335.08	31293
166	337.051	32819
167	339.023	26032
168	340.994	31979
169	342.965	39286
170	344.937	42077
171	346.908	32004
172	348.88	76055
173	350.851	42732
174	352.822	151141
175	354.794	34434
176	356.765	143117
177	358.737	29854
178	360.708	42402
179	362.679	149689
180	364.651	87464
181	366.622	32242
182	368.594	41595
183	370.565	24524
184	372.536	40876
185	374.508	106574
186	376.479	32412
187	378.451	150293
188	380.422	38990
189	382.393	68609
190	384.365	45812
191	386.336	25862
192	388.308	77695
193	390.279	36898
194	392.25	44640
195	394.222	46869
196	396.193	60785
197	398.164	74627
198	400.136	302410
199	402.107	172018
200	404.079	52816
201	406.05	81419
202	408.021	152616
203	409.993	20820
204	411.964	111766
205	413.936	25880
206	415.907	22463
207	417.878	266037
208	419.85	10759
209	421.821	17969
210	423.793	12528
211	425.764	11111
212	427.735	9761
213	429.707	10654
214	431.678	19014
215	433.65	9021
216	435.621	18307
217	437.592	16685
218	439.564	13530
219	441.535	22754
220	443.507	10986
221	445.478	18643
222	447.449	213142
223	449.421	215237
224	451.392	5529
225	453.363	2890
226	455.335	3410
227	457.306	5734
228	459.278	5701
229	461.249	1895
230	463.22	123066
231	465.192	2210
232	467.163	6289
233	469.135	4014
234	471.106	6583
235	473.077	18425
236	475.049	1543
237	477.02	6514
238	478.992	3330
239	480.963	15305
240	482.934	1703
241	484.906	8188
242	486.877	3677
243	488.849	6444
244	490.82	13432
245	492.791	10157
246	494.763	10077
247	496.734	8330
248	498.706	209493
249	500.677	39394
250	502.648	19715
251	504.62	442
252	506.591	5488
253	508.563	37467
254	510.534	6641
255	512.505	323062
